# Supplementary material for: Comparative Genomic Analysis of Bacillus velezensis BRI3 Reveals Genes Potentially Associated with Efficient Antagonism of Sclerotinia sclerotiorum (Lib.) de Bary
Source: Genes (Basel). 2024 Dec 11;15(12):1588. doi: 10.3390/genes15121588 (PMC11675273; doi:10.3390/genes15121588)
Supplement: Supplementary file 1 [file genes-15-01588-s001.zip]

Archive with 1 entries (1 files):
- genes-3338698-supplementary.pdf
